# Supplementary material for: SARS-CoV-2 viral load is associated with increased disease severity and mortality
Source: Nat Commun. 2020 Oct 30;11:5493. doi: 10.1038/s41467-020-19057-5 (PMC7603483; doi:10.1038/s41467-020-19057-5)
Supplement: Supplementary file 3 — Source Data [file 41467_2020_19057_MOESM3_ESM.xlsx]

## Sheet: Inpatient
PID	Age	Sex	Race_Ethnicity	O2_on_date	Sx_Onset_to_SC	Use In 1st TP Analysis	NP_VL	OP_PBS_VL	OP_VTM_VL	Sputum_VL	Plasma_VL	Urine_VL	Pregnancy	HTN	Active_cancer	CLD	Diabetes	BMI	Comorbidity	CRP_draw	Lym_draw	Ever_Remdesivir	Days_between_SC_intubation	Days_between_SC_Extubation	Days_between_SC_Discharge	Days_between_SC_death	Death	fgf-basic	IL-1beta	gcsf	il10	IL13	IL6	IL12	rantes	eotaxin	IL17a	mip-1alpha	gmcsf	mip-1beta	mcp1	IL15	egf	IL5	hgf	vegfa	IL1alpha	iFN gamma	IL17f
106013	36	M	W	2	10	1	3.14794					1	N	N	N	N	N	27.8	none	93.7	1.29	N			2		N
108429	42	M	H	3	19	1	1	2.64927		4.41711		1	N	N	N	N	N	41.8	none	14.8	2.1	N			0		N
111148	69	F	WH	4	20	1					1		N	Y	N	N	Y	34.35	diabetes, hypertension	73	0.935	N	-11			5	Y	92.1678	30.9632	321.608	30.3615	21.8671	57.2076	318.367	1264.03	133.071	0	26.1069	4.92454	87.4792	2569.1	60.0863	46.5134	13.9601	8808.53	3.96286	0	24.7845	284.821
111148	69	F	WH	4	22	2					1		N	Y	N	N	Y	34.35		73	1.17	N	-13			3	Y	91.7841	26.1503	227.063	33.0949	21.0525	119.246	245.429	1379.09	86.8587	0	26.3679	5.68422	78.4885	3010.46	65.6917	29.3398	14.7624	9854.36	1.23764	0	24.7845	290.098
121966	93	F	W	3	10	1	1	4.18901	3.93637	4.88109		1	N	Y	N	N	N	30.2	HTN, CKD,endometrial cancer	27.8	0.91	N			14		N
121966	93	F	W	3	11	1					1		N	Y	N	N	N	30.2		23.5	1.05	N			13		N	75.0639	26.7513	0	28.5075	23.1933	45.2158	312.526	1335.9	118.63	0	0	0	110.923	1580.79	0	73.7927	10.5776	1205.64	11.1936	24.2974	19.3174	546.066
124995	57	M	W	2	17	1	1	1		1			N	Y	N	Y	N	32.28		7.4	1.62	N			4		N
124995	57	M	W	2	18	2	5.37133	1		1		1	N	Y	N	Y	N	32.28		3.9	1.57	N			3		N
127788	35	F	H	2	11	1	3.74504	2.92459			1	1	Y	N	N	N	Y	34.11	pregnancy, GESTATIONAL DIABETES	40	0.7	N			4		N	101.244	27.8887	239.547	38.6391	21.8087	17.9374	181.388	1031.95	13.3902	0	41.3262	9.67239	84.9361	760.676	135.284	39.2818	17.4414	755.415	0.00581391	0	23.6393	311.171
150464	49	M	B	1	12	1	2.62283	1.94151		2.58838	1	1	N	Y	N	N	N	30.81	HTN	46.5	1.04	N			0		N	111.144	22.4865	325.288	49.0997	22.9822	19.1939	211.195	876.908	35.9898	0	54.1785	19.3549	95.4615	613.766	210.38	46.9466	21.9554	1098.64	1.37835	0	28.3548	450.446
154823	60	F	WH	4	16	1					1		N	N	N	N	N	27.47		233	0.29	N	-6	7	11		N	101.245	37.5222	0	56.4168	30.3469	27.3494	364.934	1377.69	55.5698	0	0	119.883	139.241	852.787	43.1945	0	23.9709	3029.68	0.672299	22.7924	19.016	428.951
154823	60	F	WH	4	23	2					1		N	N	N	N	N	27.47		62.3	1.39	N	-13	0	4		N	90.6142	16.7094	220.502	28.843	21.0525	5.6308	134.242	725.107	32.9587	0	23.4684	5.32062	78.1626	467.862	68.4609	57.196	12.8913	840.943	0.489104	0	16.2919	244.236
155542	83	M	W	4	10	1	1.80644	1	1	3.83994	1	1	N	Y	N	N	N	28.1	HTN,	60.3	1.73	N	-10	0	24		N	103.339	36.1713	0	49.599	30.5325	31.4132	352.882	1377.69	58.5124	0	0	116.296	139.241	835.163	0	36.4554	23.2944	3138.5	0.589691	16.0794	17.9642	457.243
155542	83	M	W	2	18	2	1	1		1	1		N	Y	N	N	N	28.1		65.5	1.82	N			6		N	85.6396	37.7618	0	43.6023	24.4485	32.3017	271.365	1797.23	49.4974	0	0	101.918	155.14	993.874	0	0	15.7651	2358.7	0.911977	19.1606	13.57	270.482
155902	57	M	H	4	17	1				5.66354	1	1	N	N	N	Y	N	30.08	asthma	145.2	0.5	N	-5			9	Y	78.6275	22.9733	0	41.7982	22.2632	105.776	311.214	853.971	101.697	0	0	0	103.274	1674.06	0	81.8704	10.2933	16842.5	1.71074	27.0931	13.0348	201.45
155902	57	M	H	4	24	2				2.9277	1	1	N	N	N	Y	N	30.08		68.8	1.39	N	-12			2	Y	83.8055	22.8307	0	43.4378	23.6582	388.773	381.995	967.958	142.804	0	0	0	172.921	6025.1	0	5.52768	12.696	3762.36	0.702491	12.5323	12.115	226.465
164901	56	M	H	1	11	1		4.10082	1	3.36046	1	1	N	N	N	N	N	26.6	no	121.3	0.92	N			0		N	111.144	19.1489	299.296	42.4872	21.9255	16.5615	151.593	885.113	82.4275	0	56.4513	16.7895	122.539	905.585	216.536	83.9865	23.14	991.292	2.11953	0	25.4213	453.905
175535	66	M	B	4	22	1				1.8595			N	Y	N	N	Y	25.37	HTN & NIDDM	135.8	1.11	N	-18	52	56		N
175535	66	M	B	4	27	2				2.19434			N	Y	N	N	Y	25.37		148.25	1.38	N	-23	47	51		N
175535	66	M	B	4	34	2				1			N	Y	N	N	Y	25.37		125	2.06	N	-30	40	44		N
184042	34	F	H	4	11	1					2.44072	1	N	Y	N	N	Y	31.4	HTN, IDDM	249.9	2.85	N	-2	34	42		N	77.3307	21.7672	0	34.7235	22.2167	44.9542	269.766	1012.93	37.1144	0	0	0	66.8924	401.274	0	14.3767	11.5691	2384.28	1.01377	12.6702	10.6752	197.852
184042	34	F	H	4	21	2					1	1	N	Y	N	N	Y	31.4		123.7	2.26	N	-12	24	32		N	81.099	26.8253	0	30.3492	22.0771	105.969	516.563	1295.57	40.002	0	0	0	146.442	665.324	0	8.63954	14.7929	5121.48	2.6959	18.6279	17.1167	298.28
200105	61	M	O	2	10	1						1	N	N	N	N	N	28.13	PRE-diabetes	9.2	1	N			6		N
201188	78	F	H	2	11	1	1	1			1	1	N	Y	N	N	N	26.06	hypertension	148.4	0.85	N			3		N
223794	29	M	H	2	7	1		1		1	1	1	N	N	N	N	N	45.99		62.7	2.87	N			1		N	99.8976	31.6493	0	25.1864	20.5883	5.49613	374.51	1703.43	57.5458	0	0	0	154.031	1026.45	22.1923	35.1815	11.1449	1520.94	0.0887129	28.3216	18.9156	155.965
238752	52	M	BH	4	9	1	4.7096	5.13262	5.75352	6.08926	1	1	N	Y	N	N	Y	28.4	HTN, DM	141.7	0.46	N	-5	41	59		N	82.2803	29.6677	0	31.5882	21.4259	88.7485	468.409	1664.66	51.9669	0	0	0	82.5183	912.589	0	12.7533	11.1449	1845.3	1.25791	21.4115	19.8208	266.988
238752	52	M	BH	4	15	2					1		N	Y	N	N	Y	28.4	HTN, DM	226	1.155	N	-11	35	53		N	81.099	27.7903	0	36.6295	20.7744	102.807	265.132	1820.35	79.9674	0	0	0	155.692	961.058	0	37.3844	12.2038	5919.45	0.60435	24.0362	16.5206	217.564
238752	52	M	BH	4	24	2	2.64049	3.19011			1	1	N	Y	N	N	Y	28.4	HTN, DM	146	1.53	N	-20	26	44		N	81.8903	28.688	0	28.2026	21.5189	160.449	219.996	1429.04	46.9835	0	0	0	73.916	527.218	0	56.5684	10.5776	40477.2	0.602251	21.0157	15.0881	254.724
238752	52	M	BH	4	30	2	1	1		5.14225		1	N	Y	N	N	Y	28.4	HTN, DM	79.1	1.32	N	-26	20	38		N
243912	64	M	W	4	7	1	3.16604	4.09487		6.26692	2.13704	1	N	Y	N	N	Y	27.07	HTN, DM	237.7	0.64	Y	-1	4	9		N	99.2825	28.8426	288.457	44.2901	23.4549	188.297	426.086	1174.03	116.671	0	51.4275	10.9397	125.143	1909.09	128.564	38.6158	20.9868	1089.64	0.76251	4.25395	59.0921	307.663
243912	64	M	W	4	9	2					1		N	Y	N	N	Y	27.07		251.45	0.51	Y	-3	2	7		N	104.065	29.0725	659.46	50.1056	23.3365	193.826	464.25	1372.22	59.7169	0	59.1565	11.5007	148.273	1619.31	135.284	49.1046	28.4276	1134.44	0.777763	14.2879	43.2426	374.084
243912	64	M	W	3	14	2	1	2.52022			1	1	N	Y	N	N	Y	27.07		71.65	0.79	Y	-8	-3	2		N	103.449	22.9613	279.902	45.2735	23.5141	15.1354	262.189	1071.38	152.962	0	56.4513	18.066	76.8552	1062.23	169.796	55.0823	23.2478	965.407	0	1.08673	28.9934	381.048
265836	63	M	B	4	30	1	2.74142	1		4.4317	1	1	N	Y	N	N	Y	34.34		130.2	0.655	N	-18		53		N	98.2396	35.6183	0	28.813	24.5879	94.6524	395.724	1590.64	48.4773	0	0	0	182.259	906.867	0	7.25408	15.4877	20601.5	0.445477	63.5036	20.5274	781.696
265836	63	M	B	4	36	2	1			3.88289	1.78518	1	N	Y	N	N	Y	34.34		21.7	1.15	N	-24		47		N
265836	63	M	B	4	43	2				3.0122		1	N	Y	N	N	Y	34.34		8.1	1.34	N	-31		40		N
270554	80	M	B	4	8	1				5.86955	1	1	N	Y	N	N	Y	17.3	HTN, HLD, BPH, T2DM, Type B aortic dissection/intramural hematoma	88.9	0.59	N	-5	14	36		N	83.8055	32.3419	0	32.9925	24.402	322.066	355.925	1592.57	44.4276	0	0	0	202.131	2121.34	0	0	17.8366	8568.48	1.55832	23.644	21.2361	265.24
270554	80	M	B	4	15	2				3.52828	1		N	Y	N	N	Y	17.3		112.7	1.07	N	-12	7	29		N	80.8987	30.1224	0	34.6445	22.8213	73.6821	260.529	1644.52	38.1794	0	0	0	115.451	717.791	0	0	12.696	6749.44	0.581348	26.1204	20.9828	233.561
270554	80	M	B	2	30	2					1		N	Y	N	N	Y	17.3		26.5	1.27	N	-27	-8	14		N	83.0498	29.8191	0	32.9925	23.1003	14.7858	262.292	2257.09	84.4986	0	0	0	109.284	649.097	0	0	11.8514	588.225	0.953346	13.6323	18.6147	215.78
270554	80	M	B	1	36	2	1	1			1		N	Y	N	N	Y	17.3		14.4	1.48	N	-33	-14	8		N	70.5746	28.688	0	30.3492	21.705	11.7049	309.519	1898.98	78.5988	0	0	0	117.84	848.416	0	0	9.58045	633.484	0.625421	26.5097	17.4154	143.003
270554	80	M	B	1	37	2						1	N	Y	N	N	Y	17.3		12	1.93	N	-34	-15	7		N
271329	22	F	W	3	15	1						1	N	N	N	N	N	19.1	Asthma	0.8	2.33	N			4		N
271329	22	F	W	1	16	1					1		N	N	N	N	N	19.1		1.3	5.49	N			3		N	86.3526	25.1371	0	26.8378	22.6818	2.35523	226.594	1898.98	87.9602	0	0	0	76.7074	1021.33	0	47.9675	11.7103	891.881	2.28411	22.2671	16.6198	301.736
277045	43	M	H	4	10	1					1	2.60793	N	N	N	N	Y	47.3		139.8	0.66	N	-5	52	42		N	77.7679	19.8481	0	29.8868	20.8675	28.8255	340.241	1406.89	48.8093	0	0	0	87.0178	1070.11	0	32.4955	15.7651	4062.94	0.455351	9.95163	13.6188	838.338
277045	43	M	H	4	17	2				5.57755	1	1.87435	N	N	N	N	Y	47.3		106	2.69	N	-12	45	35		N	75.9875	23.4025	0	31.5882	20.6813	191.668	397.902	1519.56	66.4752	0	0	0	71.6835	1093.78	0	33.8633	11.2864	34369.7	1.43655	15.4032	17.4154	609.364
277045	43	M	H	4	25	2				4.3523	1	1	N	N	N	N	Y	47.3		136.2	0.79	N	-20	37	27		N	84.1785	27.4182	0	32.6795	21.9841	67.6117	940.912	1560.65	99.1522	0	0	0	75.9153	1253.05	0	8.63954	13.5371	2525.42	1.17532	12.1867	20.0225	359.944
284914	57	M	W	4	27	1				3.41632			N	N	N	N	N	24.66		117.85	0.68	N	-17	28	29		N
284914	57	M	W	4	38	2						1	N	N	N	N	N	24.66		36.9	0.17	N	-28	17	18		N
284914	57	M	W	4	41	2				1		3.9465	N	N	N	N	N	24.66		30.4	1.03	N	-31	14	15		N
288820	63	F	B	1	3	1	2.84837	2.05767		4.12126	1	1	N	N	N	N	N	42.2	no		1.3	N			0		N	100.922	18.6558	265.979	44.5922	22.394	28.3287	176.802	986.459	42.1497	0	35.7348	17.5964	91.5713	654.88	180.238	47.2711	19.5352	751.472	0.596202	0	25.6761	346.176
303687	60	M	W	3	13	1	1	1	1	3.79603		1	N	Y	N	N	N	27.9	HTN	130.5	0.71	Y			3		N
304566	64	F	W	3	8	1	1	1.90091			3.12493	1	N	Y	N	Y	Y	24.95	HTN, prior malignant neoplasm, diabetes mellitus	58.65	0.64	Y	1	17	24		N	97.2486	33.9015	297.418	45.3494	22.6289	88.5575	213.593	1392.16	108.829	0	45.3691	10.6209	86.8452	2142.79	116.8	35.0366	18.1926	939.351	1.94635	3.71183	29.6963	450.446
304566	64	F	W	4	11	2					3.04587		N	Y	N	Y	Y	24.95		121.7	0.96	Y	-2	14	21		N	92.1678	34.2973	303.043	37.4716	22.8054	2004.54	192.236	1240.8	133.692	0	28.6966	5.79393	88.5857	5402.27	71.2095	34.5858	16.7442	1519.1	3.67811	6.03765	37.4508	293.615
304566	64	F	W	4	16	2	3.86715	2.13925		5.67849	1	1	N	Y	N	Y	Y	24.95		234.4	0.56	Y	-7	9	16		N	100.108	28.2314	230.575	41.8155	23.0412	167.06	198.232	1459.25	40.5903	0	30.7374	8.89149	116.994	1525.75	88.6384	43.6841	22.4937	16975.3	0.489104	0	36.9369	354.906
304566	64	F	W	4	21	2	1	1		4.60117	1	1	N	Y	N	Y	Y	24.95		9.9	1.33	Y	-12	4	11		N	96.553	25.7005	749.966	49.0997	23.1297	1680.43	228.378	1215.5	111.437	0	38.9136	11.4203	190.979	2534.89	89.9514	43.2466	26.2135	12068.4	1.91156	0	23.6393	349.669
304566	64	F	W	2	29	2	1				1	1	N	Y	N	Y	Y	24.95		1.7	2.41	Y	-20	-4	3		N	97.9351	24.2123	337.634	39.6672	23.0412	115.608	159.99	1179.13	84.7903	0	42.5226	10.8599	153.77	708.595	134.675	80.0622	19.5352	14930.7	1.20131	3.40224	24.5936	488.442
315118	51	M	WH	4	40	1	1			3.21204			N	Y	N	N	Y	35.71	diabetes, hypertension	37.2	0.95	N	-26	28	29		N
317737	32	F	W	4	19	1	1.95	4.39		3.99	1	1	N	Y	N	N	N	36.64	HTN	134.35	1.77	Y	-12	10	21		N	99.8976	33.9711	418.872	30.272	22.0771	19.1235	391.5	1464.31	24.74	0	0	0	157.346	840.49	98.6921	150.663	13.607	8362.53	0.732957	24.5585	21.2869	282.677
317737	32	F	W	4	26	2	1		2.7	2.24	1	1	N	Y	N	N	N	36.64		45.6	1.74	Y	-19	3	14		N	106.357	30.5025	0	31.5105	21.705	8.89339	393.381	1429.04	49.8809	0	0	0	161.171	918.276	163.15	182.159	12.696	1058.88	2.54194	25.4704	21.5405	315.524
355686	38	M	B	2	11	1	1	1			1	1	N	Y	N	Y	Y	39.06	HTN, chronic lung disease (asthma, CF, COPD), DM2	146.7	2.24	Y			3		N	99.2825	26.9412	349.867	40.9976	20.7631	53.1839	206.141	1100.36	25.243	0	825.198	9.82963	126.871	423.089	59.3789	159.182	13.0515	1857.43	5.79082	0	20.0847	332.191
355686	38	M	B	1	14	2					1		N	Y	N	Y	Y	39.06		146.7	2.55	Y			0		N	95.3129	26.0002	367.351	37.7627	21.2266	6.05939	232.481	1131.71	30.8673	0	2286.31	10.2638	141.326	535.801	69.8377	216.961	13.1584	998.657	7.02288	0	17.1753	353.161
360362	29	M	H	1	16	1	1					1	N	N	N	N	N	25.2	none	8.2	2.45	N			2		N
383468	53	M	U	4	11	1	1	4.1304		4.02154	1	1	N	Y	N	N	Y	33.4	T2D, htn	145.3	0.91	N	-10	25	28		N	89.9265	44.3568	0	85.65	23.9372	58.2793	424.847	1306.6	84.2572	0	0	0	105.966	1763.78	0	67.8591	17.2857	10813.4	2.19581	27.352	25.7884	828.922
383468	53	M	U	4	28	2	1	1		2.20836		1	N	Y	N	N	Y	33.4		23	1.4	N	-27	8	11		N
389341	65	F	B	4	20	1	2.14288	3.35812		4.16468	1	1	N	Y	N	Y	N	27	COPD, HIV, Hep c	104.7	1.15	N	-9	13	26		N	84.5484	28.951	0	30.1178	22.5888	183.316	469.737	1318.17	68.4327	0	0	0	93.1942	785.528	0	0	15.6265	9711.45	5.40699	15.4032	17.6148	245.928
389341	65	F	B	4	31	2	1	3.40408		1	1	1	N	Y	N	Y	N	27		1.1	1.57	N	-20	2	15		N	78.8395	29.7056	0	27.8983	21.4724	6.10139	488.791	1488.6	74.3451	0	0	0	123.012	517.995	0	0	11.9924	1713.59	0.985784	7.44823	15.7289	226.465
389341	65	F	B	2	34	2	1	2.07639		4.10702	1	1	N	Y	N	Y	N	27		1.3	2.16	N	-23	-1	11		N	79.4686	27.344	0	27.8983	20.9606	8.46245	310.65	1302.9	66.2266	0	0	0	111.739	502.128	0	0	13.2571	1232.9	0.672299	6.71803	14.9406	131.799
389341	65	F	B	1	39	2				1			N	Y	N	Y	N	27		1.7	1.88	N	-28	-6	6		N
389341	65	F	B	1	40	2	1						N	Y	N	Y	N	27		1.7	1.78	N	-29	-7	3		N
395369	80	M	W	2	17	1	5.90831	7.35842	7.28308		1		N	Y	N	N	Y	27.1	T2D, Kidney diseasey, hx of coronary artery disease, hypertension	148	0.44	N				6	Y	80.0877	25.6482	0	52.7327	21.2397	95.4971	671.039	1041.84	95.4761	0	0	0	102.935	1808.86	0	0	10.151	861.51	1.41145	0	104.213	172.475
395369	80	M	W	3	21	2						1	N	Y	N	N	Y	27.1		157.4	0.25	N				2	Y
395369	80	M	W	3	22	2					2.96046		N	Y	N	N	Y	27.1		217.9	0.29	N				1	Y	81.4965	26.4561	0	48.59	21.8911	1197.98	421.495	1108.08	89.1539	0	0	0	116.728	10043	0	0	11.2156	2210.66	1.4265	0	25.5307	233.561
414194	42	F	W	4	3	1	7.81963	7.41271		9.02041			N	Y	N	Y	N	42.78	HTN,asthma	294.9	0.43	N	-1
432728	52	M	H	2	15	1	1	2.20919		3.72562		1	N	Y	N	N	N	25.95		145.6	1.1	Y			10		N
432728	52	M	H	3	16	1					1		N	Y	N	N	N	25.95	hypertension	93.1	1.13	Y			9		N	75.5286	33.2707	0	40.4947	20.4021	24.992	369.95	1343.21	47.6984	0	0	0	119.577	742.47	0	0	9.2944	2043.84	0.254945	18.094	11.4891	194.247
432728	52	M	H	2	23	2	1	1.89678			1	1	N	Y	N	N	N	25.95		83.2	0.96	Y			2		N	84.9151	33.9711	339.08	26.5361	20.9606	7.53038	282.216	2292.96	31.2243	0	0	0	85.7182	586.741	0	112.098	11.1449	623.834	0.105929	23.2512	15.6795	208.627
460192	79	M	W	4	18	1	1	4.26365	4.64254		1		N	Y	N	Y	Y	24	HTN, T2D, Mekel cell ca not active, COPD	288.1	1.37	N	-4			18	Y	109.36	28.0888	0	35.1983	28.2115	107.861	254.831	1204.15	102.086	0	155.047	0	185.194	1238.81	0	52.6486	33.7995	7689.49	0.616975	50.3476	6.55817	1126.12
460192	79	M	W	4	27	2	4.28251	3.11179			1	1	N	Y	N	Y	Y	24		137.8	0.86	N	-13			9	Y	116.087	20.0901	0	37.6695	27.7471	107.938	264.261	615.257	95.162	0	202.673	0	237.733	1453.13	0	51.284	30.6781	2910.31	0.418074	24.428	0.58314	1118.48
460192	79	M	W	4	36	2						1	N	Y	N	Y	Y	24		145.7	1.46	N	-22			0	Y
461680	42	F	U	4	15	1	1	2.61328		6.60627	1	1	N	N	N	Y	N	36.2	asthma,	36.4	0.95	N	-8	10	34		N	100.44	25.3558	0	30.0408	21.612	26.4648	412.319	1411.65	58.0362	0	0	0	140.695	844.022	0	58.6471	14.932	2529.22	3.79499	25.3403	14.4498	452.263
461680	42	F	U	4	22	2							N	N	N	Y	N	36.2		65.7	1.75	N	-15	3	27		N	97.5929	27.6228	239.051	32.3187	21.7504	28.7826	341.412	1428.82	67.676	0	54.1785	6.71887	143.001	688.82	93.8695	119.575	15.2977	10825.4	4.33213	13.82	16.9228	328.691
463123	69	F	U	4		1	2.88185	3.73596		6.55211		1	N	N	N	N	Y	25.24	diabetes	141	0.69	N	-4			9	Y
511156	84	M	B	4	18	1	1	3.81946	4.36963	7.28712	2.80884	1	N	Y	N	N	Y	21.9	HTN, T2D, Hep C	73.2	0.46	N	-4	24		30	Y	88.0882	31.3425	0	29.349	21.3328	245.128	276.945	1440.91	51.6981	0	0	0	92.1199	1179.21	0	0	14.5144	3733.97	1.46933	17.9603	14.0582	183.393
511156	84	M	B	4	39	2	3.09885	2.76732		5.19205	1		N	Y	N	N	Y	21.9		130.5	0.73	N	-25	3		9	Y	77.3307	26.1249	0	29.733	21.6585	93.2324	457.208	1460.69	60.2016	0	0	0	100.888	594.644	0	0	11.7103	2591.07	0.394878	20.2224	10.5798	141.142
511156	84	M	B	4	42	2	2.43642	4.25401		3.09708	1	1	N	Y	N	N	Y	21.9		125.2	0.71	N	-28	0		6	Y	72.6435	25.1371	0	24.3678	21.9841	20.0013	226.212	1447.92	27.3756	0	0	0	82.1377	302.347	0	0	9.93729	1705.47	0.35873	31.6016	9.44107	78.0229
511931	53	M	W	1	19	1				5.56219	1	1	N	Y	N	N	Y	30.7	HTN, T2D		2	N			1		N	81.8903	26.2352	0	25.4852	21.2397	1.52027	236.797	1090.38	29.9177	0	0	0	25.7302	562.202	0	0	9.93729	517.507	0	10.5847	19.72	261.739
516213	69	F	W	1	17	1	1	1	1	1	1	1	N	Y	N	N	Y	33.1	HTN, Asthma, DM	10.4	1.63	N			1		N	81.6938	26.3825	0	28.355	21.8446	5.46057	250.158	1089.73	89.4433	0	0	0	123.012	842.258	0	23.6921	15.7651	722.393	2.93323	14.3157	17.3158	199.652
516443	30	F	U	2	15	1	1			1	1	1	N	N	N	N	N	60.13	BP are hypertensive but not listed?	1.8	1.66	N			0		N	89.2111	27.2058	289.876	41.5177	24.376	7.86987	258.994	1442.87	32.7688	0	0	7.43378	100.687	971.594	60.0863	47.3792	14.3344	677.566	1.03267	0	23.7665	246.005
517100	85	M	B	4	13	1	5.04528	4.42363	3.70705		2.44669	1.89321	N	Y	Y	N	N	24.3			0.27	Y	-8	0		0	Y	97.9351	22.5595	258.219	46.5667	23.9294	3580	143.106	990.875	70.4567	0	48.8814	10.462	144.671	8899.5	81.3501	28.0668	18.9443	5561.59	7.68855	0	25.0392	326.941
519628	63	F	B	1	13	1				7.65149	1	1	N	N	N	N	N	24.9	HX of breast cancer	300	1	N			1		N	82.0857	19.4004	0	31.5882	22.3562	40.8481	199.492	1106.79	55.6744	0	0	0	96.3798	653.781	0	0	12.5555	614.158	2.73612	9.88105	16.6695	221.129
524129	63	F	B	4		1	2.7838			3.80968		2.15567	N	Y	N	Y	Y	50.1	asthma, COPD, hypertension, diabetes	300	1.82	N	-24
533965	56	F	H	3	5	1	1				1	2.17754	N	N	N	Y	N	31.62	chronic lung disease	18.9	1.72	N			3		N	90.7397	35.0673	0	28.966	22.0771	21.5763	291.703	1537.4	65.2799	0	0	0	106.133	732.299	0	110.625	12.8364	684.535	1.32679	10.1631	29.5767	491.964
537606	27	F	W	1	2	1	7.1764	2.85371					N	N	N	N	N	39.99	N	17	1.43	N			1		N
549619	43	M	H	1	13	1	1	4.60749		5.54727		1	N	N	N	N	N	28.42		2.5	2.88	N			1		N
549619	43	M	H	2	14	1					1		N	N	N	N	N	28.42		1.8	2.81	N			0		N	88.5966	28.9134	0	29.2724	22.1702	4.25465	326.311	1582.37	140.231	0	0	0	223.709	752.491	0	36.7675	13.2571	1759.48	0.724225	20.2224	22.966	275.715
564191	72	M	W	4	9	1	2.80432	1		5.50649	2.0513	1	N	N	N	N	N	31.82		300	0.65	N	-5			15	Y	95.2162	37.7618	0	44.1792	21.3328	818.146	246.215	1184.04	92.5548	0	0	0	195.488	3293.51	0	40.6231	13.2571	24903.2	9.25903	28.0633	21.5405	303.463
564191	72	M	W	4	22	2	1.99124			2.7899			N	N	N	N	N	31.82		148.3	0.87	N	-18			2	Y
565415	55	M	W	2	16	1	1	1			1	1	N	Y	N	N	Y	25.2	HTN, T2D	6.7	1.32	N			0		N	84.7321	34.4399	457.857	24.8881	22.3562	1.27834	262.84	3436.04	42.1158	0	0	0	57.8632	564.995	0	70.5278	12.8364	668.654	0.930316	52.7159	20.3253	258.234
573443	39	M	H	1	19	1	2.48483	3.65749					N	N	N	N	N	38.1	none	184	1.2	N			1		N
573443	39	M	H	1	20	1				1.78033			N	N	N	N	N	38.1		75.5	1.44	N			0		N
574930	72	F	WH	4	10	2	5.48858	4.25		4.66668			N	Y	N	N	Y	25.5		300	0.61	N	-5	6	11		N
574930	72	F	WH	2	21	1	2.69978	1			1		N	Y	N	N	Y	25.5	DM2, HTN	36.05	1.21	N	-16	-5	0		N	80.0877	30.3884	0	28.355	20.6813	49.3712	240.777	1516.16	80.3425	0	0	0	107.963	1065.89	0	66.0301	11.9924	1076.5	1.22619	13.0833	17.3158	1296.29
582027	53	M	B	3	11	1	1	2.39794		6.67994	1	1	N	Y	N	N	N	28.26	HTN	215.1	0.88	Y			5		N	101.244	25.6256	318.841	43.8378	22.9232	56.1792	211.413	1260.84	17.8596	0	47.2484	11.1797	109.742	497.623	140.736	49.4272	20.933	1154.01	2.01577	2.47445	29.4406	328.691
585894	41	F	WH	2	7	1					1		N	N	N	Y	N	31.6	Asthma	125.3	0.45	N			3		N	84.1785	33.6594	0	33.3061	21.3328	43.6838	621.374	1274.4	51.2667	0	0	0	81.7561	672.14	0	42.0195	11.0032	965.556	0.54617	20.6855	30.5177	222.909
591394	51	F	H	2	15	1					1		N	N	N	N	N	25	None	75.5	0.96	Y			3		N	104.234	44.5227	488.753	47.9195	31.7854	58.6185	315.417	1264.23	72.8312	0	0	0	178.396	1141.84	301.632	155.616	45.9367	4839.65	5.10668	35.7499	121.952	1425.71
591394	51	F	H	2	16	1	2.01434	2.55217	2.76846				N	N	N	N	N	25		54.2	0.93	Y			2		N
593922	55	M	W	2	10	1	2.86498	2.69984	4.33955	4.78474	1	1	N	N	N	N	Y	30.3	T2DM (on insulin), HIV		1.79	Y			2		N	97.9351	33.0342	304.912	39.962	22.101	17.346	166.856	1351.04	30.2958	0	44.4241	15.108	62.3963	804.333	96.4648	41.8208	16.3154	761.32	0	0	30.2716	332.191
600301	50	M	W	1	15	1	1	2.02078		2.62076	1	1	N	N	N	N	N	26.5	no	91.1	0.62	N			1		N	94.0418	23.2545	227.565	40.7011	22.7171	15.1354	189.034	1167.54	30.8673	0	42.9994	15.0246	72.5652	576.562	143.749	53.9152	22.5476	771.136	0.650857	0	24.7845	377.567
614719	58	F	W	2	23	1	1	1		1	1		N	N	N	N	N	24.2		17.1	2.56	N	-14	-4	1		N	78.6275	27.8649	0	40.9826	20.2159	18.9042	235.211	1675.04	85.1984	0	0	0	97.7784	702.947	0	56.7792	8.43292	614.158	0.0131883	14.6563	16.5206	187.018
627934	50	M	W	4	26	1				2.59928	1		N	N	N	N	N	32.7	HLD	35.9	1.43	N	-11	35	32		N	90.4161	29.29	0	80.1114	34.9395	938.307	298.883	1500.55	130.221	0	0	77.9031	180.461	3990.88	0	84.4741	26.6657	3900.22	3.3418	26.5746	26.0464	422.268
627934	50	M	W	4	34	2				1.64258	1		N	N	N	N	N	32.7		3.3	1.07	N	-19	27	24		N	87.2285	31.1894	0	58.4054	32.203	230.93	322.319	1474.73	102.098	0	0	47.3662	144.3	1802.12	0	67.4966	24.3087	980.47	2.70451	26.1204	26.1497	310.361
627934	50	M	W	4	42	2				1	1		N	N	N	N	N	32.7		140.8	1.34	N	-27	19	16		N	84.3638	30.5787	0	42.0434	25.3315	118.935	259.31	1431.99	89.6362	0	0	0	136.603	1550.85	0	98.2789	19.0725	7396.59	4.96278	23.5785	23.2725	363.338
631245	71	M	A	4	22	1	4.25167	2.11394	3.36793		1	1	N	Y	N	N	N	20.4	HTN,	0.3	1.45	Y			16		N	95.1332	18.4803	382.866	45.653	24.8242	690.317	182.556	777.676	36.4056	0	58.2574	14.0285	129.452	971.594	184.269	41.2707	23.4633	1507.46	2.93661	4.79644	28.4825	478.091
650386	70	M	W	4	12	1	1	3.0204	4.4222		1.91701		N	N	N	Y	N	25.8	COPD, h/o prostate cancer not active, CAD	279.4	1.22	N	-5			12	Y	76.4406	24.3024	0	153.249	21.0536	807.106	532.87	1052.54	103.203	0	70.9144	0	245.838	5773.72	0	63.7774	12.7662	7716.79	8.78896	36.5758	20.9321	203.247
650386	70	M	W	4	20	2	1	1			1		N	N	N	Y	N	25.8		251.7	1.16	N	-13			4	Y	82.2803	32.4191	0	168	19.6573	177.977	326.311	1766.16	55.7528	0	0	0	220.669	1786.65	0	36.4554	12.696	24804.3	0.932614	46.0333	17.1167	310.361
682992	33	F	WH	1	12	1	2.41947	3.29962			1		N	Y	N	N	Y	36.77	asthma, diabetes	50.3	1.56	N			1		N	103.339	35.3819	497.054	23.5541	21.4259	7.96027	327.932	1429.04	73.6253	0	151.422	0	131.851	1462.49	258.201	164.487	8.8643	2402.16	1.44914	63.0093	26.8735	2496.6
736447	62	M	W	2	11	1					2.49274		N	N	N	N	N	24.8	non active cancer	107.8	0.47	N			7		N	84.7321	35.8551	0	34.8025	21.705	141.951	305.246	1549.81	89.0333	0	0	0	67.7384	2859.82	0	48.4536	10.8615	1899.92	2.93907	30.3182	31.0415	179.761
744989	76	M	U	4	2	1	2.42013				2.61763		N	N	N	N	N	23.27		327.75	1.25	N	-1			4	Y	90.0903	27.5669	0	35.6742	23.7512	274.353	282.421	1133.15	77.0339	0	0	0	152.639	1598.99	0	91.6489	16.4574	11200.2	7.08279	23.7094	18.2141	244.165
763348	69	M	U	4	3	1					3.76396		N	Y	N	N	Y	25.9	hypertension, DM2	223.7	0.79	N	-3	36	39		N	96.553	29.1109	170.354	38.3465	22.1595	70.6639	192.008	1001.38	135.152	0	189.77	5.61124	174.488	2921.85	42.6113	105.44	12.7311	18071	15.3726	13.664	21.7335	198.044
763348	69	M	U	4	14	2							N	Y	N	N	Y	25.9		148.5	2.27	N	-14	25	28		N
768382	79	M	W	4	14	1	6.21208				2.69225		N	Y	N	N	N	25.7	HTN		0.84	N	-7			14	Y	90.7397	33.193	0	50.1892	25.1456	3580	330.084	1186.18	107.44	0	0	0	178.655	10449.1	0	30.7058	17.699	44568.2	6.31174	11.9096	25.7369	385.327
768382	79	M	W	4	25	2					1		N	Y	N	N	N	25.7			1.1	N	-18			3	Y	85.9975	32.8055	0	31.8215	21.705	1772.95	242.326	1263.07	59.4101	0	0	0	116.09	2078.54	0	0	10.0798	21273.9	1.57881	17.9603	19.7704	228.241
800516	56	M	H	1	16	1	4.24219						N	Y	N	N	N	24.3	HTN	24.4	1.39	N			5		N
800516	56	M	H	3	17	1					1		N	Y	N	N	N	24.3		69.1	0.13	N			4		N	83.24	33.3483	0	29.1191	21.8911	89.9739	269.659	1489.68	92.772	0	473.222	0	102.425	1328.34	0	50.5896	11.7103	1632.09	1.4921	12.2559	22.3541	210.417
800516	56	M	H	2	19	2					1		N	Y	N	N	N	24.3		152	0.47	N			2		N	78.6275	34.2444	0	28.355	21.612	111.881	268.481	1590.03	101.091	0	457.73	0	95.324	1647.24	0	59.0552	11.5691	2666.47	2.41791	10.3038	27.2879	233.561
808325	67	F	H	2	14	1					2.30661		N	Y	N	N	Y	22.9	Kidney transplant, HTN, HLD, T2D		0.66	N			2		N	80.6975	23.546	0	33.3061	22.8213	806.638	293.785	1431.01	188.106	0	0	0	132.599	2101.33	0	25.5079	11.5691	667.063	0.715515	19.5593	17.7644	152.273
808325	67	F	H	2	15	1	1						N	Y	N	N	Y	22.9			0.79	N			1		N
817786	34	M	H	4	29	1	1						N	Y	N	Y	Y	35.74	chronic lung disease, HTN, diabetes	29.2	2.31	Y	-19	4	13		N
823207	66	M	O	4	12	1	4.84616				2.0993		N	Y	N	Y	Y	22.35	chronic lung disease, HTN, DM	173.7	0.88	N	-3	8	13		N	75.7588	29.0639	0	26.8378	59.0649	128.035	293.488	1152.59	97.2163	0	0	0	307.056	2765.64	0	218.521	13.2571	2889.3	2.62153	9.45653	29.0551	221.129
823207	66	M	O	4	20	2	2.92968				1		N	Y	N	Y	Y	22.35		58	0.91	N	-11	0	5		N	75.5286	28.0142	0	25.4852	59.3425	27.1651	284.259	1540.33	112.694	0	382.795	0	235.46	1465.24	0	197.904	12.9065	1691.93	0.90969	6.20193	23.2725	228.241
837473	44	M	H	3	39	1	1	1			1		N	N	N	N	Y	29.29	Diabetes	177.3	0.56	Y			5		N	99.4486	29.8799	290.349	42.7866	23.2183	13.9173	216.844	1034.55	33.3383	9.16181	46.7799	14.3595	96.3889	764.384	158.054	60.975	17.9779	903.702	1.87322	0	22.686	558.966
837473	44	M	H	2	43	2					1		N	N	N	N	Y	29.29		13.1	0.56	Y			1		N	93.6727	33.862	266.462	36.4565	22.2474	8.52591	251.136	1430.81	51.0667	0	24.5301	11.5811	79.9509	835.977	105.45	47.5954	15.8332	877.212	0.23491	0	23.0036	403.651
859073	66	F	W	2	7	1					1.90902	1	N	Y	Y	N	N	32.1	HTN, HX Lung Cancer, Hep C		0.1	Y			10		N	94.5905	28.5749	257.732	37.0358	22.6877	112.276	328.788	1502.11	69.3522	0	7.84726	7.35807	61.3563	612.311	86.0014	33.2285	15.03	871.51	0.864861	0	27.0147	381.048
859073	66	F	W	2	14	2	1			2.11093	1	1	N	Y	Y	N	N	32.1			0.07	Y			3		N	79.4121	12.2361	253.828	30.8482	21.3718	1762.6	199.914	507.12	100.381	0	0	5.64771	62.3963	927.238	13.0131	32.6607	14.6554	930.002	1.51767	2.78353	6.04603	133.376
865452	60	M	W	4	5	1	5.20792				2.07908		N	Y	N	N	Y	30	HTN, DM	259.5	0.92	N	-2	18	28		N	90.5782	31.7261	269.622	28.813	23.7512	158.513	375.077	1415.48	42.7267	0	0	0	117.046	1364.5	0	68.9369	17.9742	16208	1.64062	22.5955	24.656	825.781
865452	60	M	W	4	12	2					1		N	Y	N	N	Y	30		79.6	0.28	N	-9	11	21		N	83.9924	21.2749	0	34.4076	22.1702	150.552	226.722	1011.69	48.0469	0	0	0	203.958	1022.06	0	0	19.141	17226.9	0.12375	5.07973	14.695	514.981
865452	60	M	W	4	13	2	2.0434						N	Y	N	N	Y	30		36.5	0.69	N	-10	10	20		N
865452	60	M	W	4	20	2	1				1		N	Y	N	N	Y	30		14.7	0.6	N	-17	3	13		N	86.3526	26.6775	193.177	46.0841	21.8446	44.5804	247.148	1176.25	77.3738	0	0	0	230.424	696.476	0	34.5283	14.7929	14333.4	0.0589569	16.0794	22.5579	472.153
865452	60	M	W	2	25	2					1		N	Y	N	N	Y	30		14.7	0.41	N	-22	-2	8		N	90.5782	26.7513	0	38.4729	27.3756	25.9859	295.853	1077.74	85.8015	0	0	0	172.921	720.927	0	87.1634	18.4552	15281.7	0.489255	21.9384	21.439	450.601
867410	45	M	WH	4	9	1					1.81023		N	N	N	N	N	30.94		148.3	0.58	N	-8	4	13		N	83.8021	15.0085	213.382	32.4595	21.0525	39.746	340.158	894.585	18.1918	0	0	6.86856	111.381	678.098	44.8604	98.1898	14.2274	1710.52	6.08374	0	8.89615	208.737
867410	45	M	WH	2	16	2							N	N	N	N	N	30.94		42	1.385	N	-15	-3	6		N
902306	52	F	H	2	16	1	4.60539						N	N	N	N	N	23.98		25	1.78	N			1		N
907902	69	F	H	4	17	1	4.54023				2.50915		N	Y	N	N	Y	34.1	hypertension, NIDDM	224.05	0.8	N	-2	26	36		N	74.8292	38.7234	0	34.2498	21.5189	269.885	292.3	1872.09	40.6481	0	0	0	184.685	4292.74	0	8.63954	12.2741	14685.8	1.04191	18.094	19.6697	261.739
907902	69	F	H	4	25	2	1.78819				1		N	Y	N	N	Y	34.1		30.25	1.99	N	-10	18	28		N	86.3526	39.4483	0	30.3492	21.7515	235.654	280.984	1701.85	36.0762	0	0	0	176.32	3633.89	0	35.1815	11.3571	12652.5	0.925724	17.6926	20.5274	371.81
913452	51	F	H	2	11	1		1.85854	1.80072	5.79382	1	1	N	N	N	Y	N	28.6	COPD	12.1	1.68	N			3		N	95.4918	24.8054	399.098	87.6725	22.7465	11.3665	374.642	1231.12	133.035	0	37.2082	17.4687	155.954	954.866	105.45	106.804	16.0475	833.259	2.92314	0	28.3548	247.774
915093	23	F	W	2	12	1	1						N	N	N	N	N	40.2	mild asthma	13.6	2.19	N			2		N
915093	23	F	W	1	13	1					1		N	N	N	N	N	40.2		8.4	2.51	N			1		N	82.6668	24.7371	0	305.423	21.1467	12.1388	211.674	1074.23	113.517	0	0	75.087	177.1	1076.42	0	0	12.696	1483.57	0.237533	4.62349	17.1167	166.99
919381	62	M	U	4	25	1	1		3.39996		1		N	N	N	N	N	24.15	diabetes insipidus, unknown medical history	287.5	3.12	N	-11	28	35		N	85.9975	57.9588	0	64.4429	32.4813	204.631	340.677	1741.84	64.0796	0	146.537	0	239.318	1342.42	362.262	121.353	65.3787	7754.57	3.10359	62.7003	14.2539	3061.62
919381	62	M	U	4	33	2	1						N	N	N	N	N	24.15		146.5	2.24	N	-19	20	27		N
919381	62	M	U	1	40	2	1						N	N	N	N	N	24.15		258.3	1.78	N	-26	13	20		N
925881	79	M	B	2	22	1	1	1		1	1	2.93536	N	Y	N	N	Y	20.35	HTN, DIABETES MELLITUS	82.4	0.16	N			3		N	103.449	25.5509	257.732	39.6672	21.4591	85.1789	209.662	964.408	64.5962	30.6647	26.6285	8.31186	92.1965	817.332	77.3237	64.5161	16.0475	911.235	0	0	26.1221	1388.96
927424	45	M	A	4	18	1	3.19813	1	1		3.24753	1	N	N	N	N	N	26.5	No	123.6	1	Y	0	4	17		N	104.065	30.2659	1052.68	52.4441	23.3069	31.9142	159.494	1399.24	99.3227	0	63.3937	11.9845	91.5713	1083.58	137.712	84.2874	17.9779	1071.6	2.19534	3.71183	51.5094	639.409
927424	45	M	A	2	25	2					1.6149	1	N	N	N	N	N	26.5		153.4	1.7	Y	-7	-3	10		N	104.674	28.4221	400.407	47.178	22.394	58.3913	126.342	1359.05	83.2702	0	39.6402	14.0285	81.5677	618.115	160.415	74.8933	20.8792	3458.55	0.391578	0	31.9351	415.801
927424	45	M	A	1	32	2	1	1		1.6149	1	1	N	N	N	N	N	26.5		83.4	2.27	Y	-14	-10	3		N	113.695	26.4134	709.047	46.1094	23.1002	21.8729	131.001	1276.88	68.5235	0	65.3823	15.8617	86.8452	741.936	271.184	61.0795	24.8108	1051.67	1.33881	0.932987	38.3505	644.531
933142	37	M	H	4	25	1	1				1		N	N	N	N	N	25.5	none	120.9	2.8	Y	-21	0	9		N	94.4711	33.426	147.194	29.8868	24.495	102.691	533.261	1321.52	84.2813	0	0	0	171.605	1238.81	0	58.6471	18.1804	1967.48	5.04443	18.3611	28.1183	452.263
933142	37	M	H	1	32	2	1						N	N	N	N	N	25.5		83.8	3.59	Y	-28	-7	2		N
936670	61	F	H	4	36	1	1						N	Y	N	N	Y	33	diabetes, hypertension	28.45	1.41	N	-19	19	21		N
940528	77	M	W	2	6	1					2.3969	1	N	Y	N	Y	Y	34.61	asthma, HTN, DM	126.8	1.07	N			1		N	102.671	27.5089	203.105	40.8493	23.2774	44.4403	567.138	1333.02	60.4386	0	53.0355	13.4518	105.541	1022.63	142.545	49.3197	17.3341	1082.44	1.69102	0	38.9934	300.642
951931	39	M	BH	1	16	1	1				1		N	N	N	N	N	26.65	CKD	60	0.77	N			0		N	80.6975	27.4554	0	27.8983	21.6585	36.8653	276.84	1317.75	200.752	0	0	0	109.613	1240.06	0	43.9066	12.5555	670.245	3.29984	19.692	17.9142	317.243
960880	59	M	H	4	11	1					1		N	Y	N	N	Y	29.79	hypertension, diabetes	277.05	2.65	N	-4		35		N	80.292	29.857	481.239	31.5105	21.8911	182.997	595.501	1036.51	100.727	0	0	0	128.989	2698.42	0	43.9066	13.2571	6659.27	1.84484	17.2235	15.7289	208.627
981247	30	F	W	1	11	1	3.18028						N	N	N	N	N	29	none	6.5	2.15	N			1		N
981247	30	F	W	1	12	1					1		N	N	N	N	N	29		6.5	2.63	N			0		N	79.8824	28.0888	0	26.3855	21.612	6.06575	417.3	1374.07	72.7822	0	0	0	48.0087	924.734	0	0	12.9767	509.178	0.46925	7.52083	16.2728	170.649
985972	68	M	W	1	26	1					1		N	Y	N	N	Y	34.5	CPAP, CAD, HTN, HLD, IDDM2	104.6	1.68	N	-23	-9	5		N	88.4278	22.902	0	29.6561	26.7718	30.6732	391.657	1050.01	71.1164	0	0	0	129.14	1179.86	0	68.7582	11.9924	22161.7	2.15467	6.34984	16.5206	187.018
[truncated: 13 more columns]

## Sheet: Notes
Footnotes
SC	Sample collection
CLD	Chronic lung disease
O2_on_date	Oxygenation status on the date of sample collection: 1=room air; 2= 1-4L NC; 3 = >4L NC; 4 = on a ventilator
Race_Ethnicity	W = White; H = Hispanic; B = Black; O = Other; U = Unknown
HTN	Hypertension
Use In 1st TP Analysis	1 = Time points used in the analysis of first available sample, based on plasma availability
